# Supplementary material for: A sensory-motor neuron type mediates proprioceptive coordination of steering in C. elegans via two TRPC channels
Source: PLoS Biol. 2018 Jun 8;16(6):e2004929. doi: 10.1371/journal.pbio.2004929 (PMC6010301; doi:10.1371/journal.pbio.2004929)
Supplement: S1 Data — (XLSX) [file pbio.2004929.s020.xlsx]

## Sheet: Fig 1E
	Wild-type													trp-1 trp-2
	Time	30	60	90	120	150	180	210	240	270	300	AVERAGE		Time	30	60	90	120	150	180	210	240	270	300	AVERAGE
		-2.58725	19.6122	-12.035	8.28675	22.7138	10.2422	-3.1765	-2.16625	8.71	16.7338	6.63338			92.6137	84.6047	93.1797	69.0427	69.6333	77.804	80.0223	67.987	74.5743	62.5063	77.1968
		19.5812	-5.2905	18.7373	11.7527	5.413	2.34	15.5983	12.57	1.55525	-23.0252	5.9232			73.5427	78.2595	65.6502	75.9605	70.3487	77.3432	61.1068	64.1425	75.51	70.1668	71.2031
		-1.0858	-4.8928	6.8472	5.2144	4.2716	-3.3782	3.8054	19.5868	9.273	13.2294	5.2871			62.1457	62.7332	69.0147	63.0195	55.696	59.1325	66.1257	84.935	57.1873	54.4573	63.4447
		25.5002	8.87275	0.40525	12.1345	11.6567	-4.647	-11.29	2.76675	-11.2845	12.9473	4.7062			75.6755	63.1315	63.996	72.3208	53.891	55.4955	61.1552	64.4728	59.3023	55.7915	62.5232
		13.0338	1.94575	-11.6105	-6.788	23.41	-7.80275	0.23375	4.3765	10.613	9.88025	3.72918			59.318	41.7072	47.4318	58.092	55.5432	48.2976	39.4632	46.4238	55.8012	58.8356	51.0914
		12.429	17.0308	22.0542	-3.363	-0.44025	-10.0738	-13.084	-5.075	3.19625	5.42825	2.81025			64.7616	45.0304	70.9262	53.0344	48.3044	34.6692	35.2328	33.9414	33.9346	43.9294	46.3764
		-17.18	13.966	23.7905	8.69675	-1.9725	-4.5095	3.2035	-31.4103	11.31	20.0335	2.5928			45.5965	36.0778	21.4418	41.4938	37.4097	45.1633	50.0695	40.2368	21.1762	35.5265	37.4192
		-1.4834	0.7138	-21.2528	3.937	24.5168	9.4838	2.4514	4.2742	-6.3532	1.654	1.79416			41.6848	24.5955	40.837	22.8822	43.7055	26.8185	32.5965	30.6185	32.3668	30.3765	32.6482
		-19.9372	-8.119	4.6558	-4.784	7.76867	24.1868	11.2385	5.0525	9.25725	-11.4657	1.78535			18.2988	18.5275	38.2308	31.5832	27.6487	27.675	47.1857	31.8602	35.3178	35.3638	31.1692
		16.8478	5.427	7.1965	-11.4573	-4.05625	2.2135	-3.8835	11.1548	-10.745	-18.0593	-0.536175			24.8158	31.7047	46.4745	45.7433	33.2918	29.6927	20.3222	30.823	24.7182	11.402	29.8988
		9.5122	9.9092	-1.2784	-7.9996	0.7856	2.1122	-0.4062	4.8728	-10.1918	-25.2824	-1.79664			32.8495	35.5087	28.156	20.175	24.6803	23.9887	32.2745	22.9095	23.0903	20.2107	26.3843
		-4.3586	3.6306	-12.583	-3.106	-0.5958	-16.4884	3.7554	6.6134	-1.292	0.8346	-2.35898			12.9627	17.4262	29.68	26.6652	20.7952	32.3813	30.9543	26.1607	15.0492	20.309	23.2384
		-1.1855	-10.6888	3.56075	4.03725	8.72275	-22.2807	1.3445	2.549	4.26575	-14.656	-2.4331			17.6772	21.2662	15.3837	8.78333	21.3318	20.7948	17.6657	21.2222	21.8515	9.64133	17.5618
		-0.65025	4.93725	-11.8825	-11.8892	-3.51325	-13.605	-7.988	4.68175	8.4495	5.5665	-2.58933			22.7983	25.2328	13.3937	3.42783	12.248	15.3962	14.9663	16.575	10.1638	16.9417	15.1144
		-8.31675	9.8005	6.99675	1.08625	-14.9852	11.271	-14.0592	1.01525	-11.119	-16.6245	-3.4935			4.78317	19.5728	18.6113	16.2355	11.1213	10.4963	18.668	13.523	30.2877	6.27833	14.9577
		0.8415	-5.113	0.58975	4.352	-15.2837	-7.56525	-12.2175	-3.60425	-1.349	3.82375	-3.55258			10.4798	11.5154	-7.5044	12.718	8.3456	20.1938	15.3518	6.1294	6.3294	12.016	9.55748
		-10.4584	-2.83	7.1238	-3.0342	-6.5612	2.4666	-12.0502	-11.5104	4.1704	-6.0658	-3.87494			10.348	15.4682	13.7164	-5.3335	15.764	7.16383	10.1265	14.9068	1.44433	2.29183	8.58965
		6.7414	9.6992	-3.1234	-6.8592	-11.1554	-14.8878	-12.2688	-13.1648	-8.716	-1.6818	-5.54166			6.44217	-3.79083	-16.1935	-3.30733	16.3867	20.3738	8.1155	20.6731	10.8952	18.2247	7.78193
		7.15275	-9.4525	-4.5285	-5.85825	-9.35875	-11.8682	-12.5912	-14.0143	-2.94825	-9.26025	-7.27275			32.3927	6.434	6.2623	-5.3525	23.2283	-4.5265	3.60983	7.72083	-2.6154	4.43183	7.15854
		-25.4163	-34.8575	-15.2687	-11.0182	-7.1835	-20.4325	-19.4563	28.9463	-27.6938	9.80275	-12.2578			14.0225	16.736	5.15617	6.27933	19.8122	3.94417	-8.02433	-2.75783	11.6445	-0.690167	6.61225
												-0.52229													31.9964
	trp-1													trp-2
	Time	30	60	90	120	150	180	210	240	270	300	AVERAGE		Time	30	60	90	120	150	180	210	240	270	300	AVERAGE
		15.6147	5.67875	9.215	-10.505	6.60925	6.67225	12.0092	16.73	2.5385	16.3517	8.09145			21.8953	32.5225	26.2263	23.1275	0.046	24.3555	19.231	33.4108	25.4423	-2.1415	20.4116
		9.3394	-0.9476	14.344	11.0546	0.0896	3.4442	-1.8358	3.3344	12.1828	12.0724	6.3078			28.089	12.2482	4.1694	9.8724	-7.9082	24.8732	16.1278	19.1762	32.2964	11.0504	14.9995
		-0.9435	-6.54425	8.838	6.762	9.46895	13.6728	16.0007	-8.0885	16.6048	5.99867	6.17696			-8.10625	2.0355	26.079	9.8235	-3.527	9.84825	19.2567	26.5717	14.7715	30.395	12.7148
		6.625	2.4806	17.9558	12.468	0.8682	19.0106	-4.8152	4.0164	-18.1182	20.8912	6.13824			11.8648	5.274	15.1272	17.1562	15.799	16.4754	16.5106	1.9264	12.9404	0.1318	11.3206
		7.8512	18.7128	10.736	-16.8634	11.1052	5.6638	13.6036	5.4348	-6.3998	1.107	5.09512			30.4807	-6.68575	17.372	8.48475	-2.085	-10.4625	12.6557	0.09875	-6.3865	39.9152	8.33875
		-10.6228	14.837	18.0514	1.4846	11.0114	5.618	0.8432	-15.749	-0.1558	20.6866	4.60046			-6.1136	20.1674	22.2948	6.7558	-0.322	-12.5326	17.9254	24.198	5.9514	-5.7248	7.25998
		18.1098	17.776	13.8378	-2.2134	1.2126	-1.7544	9.1968	-5.3184	7.5098	-13.4406	4.4916			11.7326	16.7504	10.0782	7.204	15.2546	13.6506	22.4164	-28.53	-12.4928	11.1118	6.71758
		-12.6096	-3.0556	-1.7768	8.2864	-1.341	10.5898	1.5914	9.6862	12.3988	5.07	2.88396			8.615	14.6148	-5.85	-1.8876	12.1602	18.5688	-0.2626	-1.713	-11.5564	3.9842	3.66734
		13.2542	-2.9372	0.6766	3.0366	3.9966	2.2656	-5.7588	-2.8918	9.9028	1.804	2.33486			1.4765	-0.587	8.4125	-6.223	5.455	2.5035	-1.13825	2.70625	-3.067	11.077	2.06155
		12.9748	9.90175	-0.269	1.38175	7.858	-17.6822	7.29375	-14.6885	-10.5565	21.1383	1.73521			-1.8044	-7.4436	7.981	-8.4408	3.0172	-2.9768	0.2546	18.7448	-9.0706	-0.3658	-0.01044
		-14.5146	-8.0592	2.296	-3.0006	1.0184	8.5582	2.0312	9.2884	20.7262	-9.2338	0.91102			-8.0448	-0.2244	-9.064	-17.7242	-12.1726	-26.2074	23.6544	29.3426	6.2752	11.388	-0.27772
		-4.092	-9.89225	8.80975	13.066	-2.62525	11.2567	-22.991	-1.84725	7.4285	8.057	0.717025			7.9548	0.1396	-6.664	1.3274	-0.5114	-7.3294	-15.3538	-7.2064	5.7102	16.6054	-0.53276
		11.835	8.8438	12.6412	-3.6764	-11.4864	-1.282	-11.627	-0.7612	3.0352	-12.1754	-0.46532			10.7773	-7.621	-3.323	-6.4825	4.44075	-2.34675	-1.5905	-4.01225	4.83225	-8.928	-1.42538
		5.1585	-2.92725	23.1653	-3.27325	-0.78025	-7.9195	-1.16925	-2.31	-3.79	-16.1672	-1.0013			13.4232	21.2945	-7.4195	-9.2875	-2.30425	6.587	-39.1505	-8.9035	-12.6222	22.3837	-1.5999
		-15.8392	0.051	-13.7362	-6.85	-3.0414	-7.0704	21.5478	-5.201	7.6792	9.1428	-1.33174			-5.701	-1.123	-2.4525	6.932	-4.62075	-6.50975	17.8942	-5.03325	-0.41375	-20.6205	-2.16483
		1.7768	4.6268	7.0348	-14.5344	-5.0322	-3.125	-10.265	-7.555	5.7388	3.059	-1.82754			-17.6802	-16.0714	-3.7214	0.6744	8.904	-5.3198	14.2036	-9.0816	2.51	-5.0356	-3.0618
		-21.1438	1.1966	-9.328	3.8852	-3.7444	-0.8968	8.8152	0.0418333	12.2082	-12.1664	-2.11324			17.2367	-0.532	-8.4545	-5.327	0.6375	-18.8185	-9.17075	0.71025	-5.86825	-8.762	-3.83485
		0.6012	5.2832	-6.4038	-13.9352	-18.3418	-18.3928	10.4698	-5.7448	28.434	-16.4548	-3.4485			-2.841	0.65375	-5.68475	-5.6385	3.8115	-6.3405	7.32775	-20.7065	-7.13225	-3.70775	-4.02582
		-2.677	-10.7644	-5.8086	-1.3266	-6.109	-7.3726	-3.3054	-1.5152	-9.348	4.9388	-4.3288			-2.31675	-15.9585	-15.729	-7.05075	1.22325	-16.22	-4.2505	-17.6163	-9.07325	-8.8165	-9.58083
		-24.8448	16.1802	-2.4558	-6.82	-5.7744	-13.9818	-1.0202	11.5446	-26.7732	3.5498	-5.03956			-4.54175	-16.3625	-9.3265	-11.7962	-15.657	-8.67475	-17.209	-10.5753	2.1655	-14.9537	-10.6931
												1.49639													2.51421

## Sheet: Fig 1G
		flp-22p-del-4::trp-1 cDNA												glr-1p-del1::trp-1 cDNA													flp-7p::trp-1 cDNA
	time	30	60	90	120	150	180	210	240	270	300	AVERAGE		time	30	60	90	120	150	180	210	240	270	300	AVERAGE		time	30	60	90	120	150	180	210	240	270	300	AVERAGE
		10.0162	15.1348	42.5125	27.6467	11.9555	16.6555	19.184	7.7	12.615	14.4393	17.786			33.0497	54.5183	24.423	30.0803	14.585	28.92	30.2817	29.5203	26.337	15.928	28.7643			16.1652	11.1787	34.9902	10.768	45.7865	0.06275	18.4562	47.0612	16.5522	24.7035	22.5725
		-7.888	41.5175	25.845	18.2323	4.097	-10.3137	14.0588	5.971	42.9857	-6.50925	12.7996			10.6112	20.9802	47.9115	25.3487	32.1598	28.398	36.4615	20.6785	20.6863	41.0893	28.4325			14.523	67.6675	6.926	9.2465	28.8027	34.1258	8.17425	16.8298	10.592	-5.416	19.1472
		19.5748	24.76	18.6277	14.14	0.65275	14.1685	-0.38475	-0.3465	7.58325	7.12525	10.5901			-1.4105	13.7998	-3.41875	31.7802	19.4243	0.3755	6.975	18.426	38.1	4.54325	12.8595			7.518	10.8238	58.0792	19.8812	21.833	2.9065	-5.48775	25.7362	3.42825	2.1545	14.6873
		29.7725	14.4442	6.4295	7.446	3.02075	5.338	1.46475	1.4625	12.594	2.5985	8.45707			1.04675	34.6757	23.1732	12.712	-8.70125	24.103	20.4705	5.3925	-5.52225	4.1665	11.1517			14.5123	13.4123	4.968	19.5927	27.95	20.9145	13.4218	6.628	4.35525	11.0252	13.678
		5.51425	2.1575	-4.79275	2.37125	1.05825	6.79675	7.64625	-8.14075	46.409	19.6543	7.8674			0.5745	11.065	25.4382	7.77025	-5.552	1.27275	17.3863	3.867	23.4873	15.8535	10.1163			2.73775	8.8975	3.86675	11.0047	37.8275	2.028	15.334	21.2438	14.568	12.2175	12.9726
		-6.18575	14.2698	4.0215	2.07725	13.9797	10.5135	7.67025	-1.8755	1.22725	2.28925	4.79873			-7.1875	10.1963	-1.67525	5.25725	-7.96175	17.641	17.6462	15.1863	31.275	5.9605	8.6338			15.1893	-8.718	7.976	24.4008	43.044	-4.18175	3.41725	25.9762	3.0835	9.16675	11.9354
		-10.0852	8.897	32.4255	-5.7975	-12.9048	9.05175	2.1785	7.52125	3.762	12.5505	4.7599			-21.5252	-2.71025	9.75125	11.78	12.083	17.7218	20.9503	-3.97075	23.0205	7.027	7.41275			19.9355	2.04175	4.316	1.95975	9.7195	26.5985	11.9603	15.8212	10.1737	11.5915	11.4118
		0.1355	-1.18925	-7.47825	7.19775	1.6195	15.131	20.6797	4.979	3.54125	2.6315	4.72478			11.7305	-12.558	4.70975	27.692	-1.155	-2.35125	-14.5517	-0.63675	16.9343	35.717	6.55308			6.14825	32.2975	12.566	6.55925	16.5713	-7.444	17.4843	11.177	4.4305	5.88625	10.5676
		14.3492	0.00975	-13.615	8.1545	1.785	14.219	-1.12775	10.2807	10.7313	-5.9445	3.88423			13.8492	13.0782	16.817	6.2075	1.497	14.2123	3.0195	22.0302	-22.4712	-10.4553	5.77845			3.232	30.2078	18.0413	17.0145	2.6465	5.193	2.9985	3.00025	17.123	3.353	10.281
		0.5855	16.504	-3.273	-8.3055	2.21175	-1.008	9.30825	4.92925	10.4258	-1.07725	3.03007			16.7623	-2.529	-20.598	48.0273	4.85833	-8.13933	16.8753	-3.83633	0.004	-4.51167	4.6913			-1.6355	30.348	0.30325	9.804	-2.8735	15.069	2.488	6.3435	22.7662	14.008	9.6621
		6.0395	11.2218	19.6973	8.90675	15.7037	-11.6222	-5.38725	-13.1607	-16.1095	13.7598	2.9049			9.92575	0.91375	35.5885	-22.9262	1.2315	-7.38525	-8.6945	-1.863	4.59975	17.4767	2.8867			16.8315	12.7372	-4.83725	15.981	0.46475	14.252	11.9128	-14.884	44.178	-6.864	8.9772
		6.20625	5.68525	6.4085	-3.6355	3.9235	-7.52075	9.55	9.10375	2.0565	-7.717	2.40605			4.0255	-15.7845	1.44575	-1.08275	2.16825	4.43775	10.3425	-12.5935	2.15775	16.4717	1.15885			3.38675	1.8485	4.234	2.45775	20.049	10.2005	8.56425	33.6895	-1.185	4.22625	8.74715
		-9.12875	-12.2525	-3.065	6.35975	-0.8405	10.9305	30.1663	-11.959	6.97	-1.23375	1.5947			10.5865	-6.40825	19.8773	-9.15375	-7.79425	-4.00925	0.3065	-16.6088	15.0752	0.47425	0.23455			6.61725	17.778	4.73125	22.952	11.5015	2.984	17.94	6.693	-4.148	-2.46275	8.45862
		-2.755	0.8255	4.40025	-12.61	8.908	-15.7908	-12.0233	-3.36425	17.4842	22.1193	0.7194			-0.5085	17.501	-11.2065	-14.4635	2.0765	-3.60425	0.833	19.315	-1.57	-11.014	-0.264125			9.2	-2.19875	18.039	3.322	17.7962	-7.41075	1.622	28.8317	11.8055	-0.9005	8.01065
		0.177	10.4013	3.721	1.677	9.82325	-12.1993	2.61925	6.49175	-21.8452	-3.716	-0.285			-10.301	-7.17025	12.7645	-11.8425	-25.0685	3.1815	17.8972	-5.092	-0.67375	18.9753	-0.73295			6.206	11.8543	15.5373	22.1837	15.5622	-1.23375	-8.688	-9.5665	0.75225	22.0087	7.46162
		-5.5125	1.84925	0.7345	2.62825	-3.55575	-12.035	-7.48475	4.723	7.3805	-6.50725	-1.77798			-6.86875	14.0722	-12.8153	-25.807	4.483	10.9973	-2.8015	3.4625	0.57225	5.90275	-0.88025			-17.6735	26.2925	43.5998	0.1155	0.55325	-3.04275	13.8075	-5.34575	0.487	7.23825	6.60318
		-18.5648	-13.7728	-2.385	-3.261	-10.798	6.013	21.1125	18.2452	-14.5198	-3.43625	-2.13667			-3.0685	-16.9732	-3.83975	3.4695	-9.125	9.175	16.7465	1.747	-16.1113	-4.596	-2.25757			0.76125	-12.622	8.706	65.3585	-8.33175	11.1568	3.91325	3.64375	5.47175	-13.2265	6.4831
		2.6355	8.88225	-11.144	-6.7395	-4.235	4.223	-13.9743	-19.5477	-0.303	5.71225	-3.44905			-0.14025	-19.8302	33.8213	-10.3453	2.34025	-14.7072	12.455	-8.84975	-13.7045	-13.5095	-3.24702			9.78725	0.77075	14.5755	-0.36	3.94675	-6.46125	1.07525	15.519	17.538	7.3815	6.37728
		10.887	2.69	-6.241	-5.89433	-15.3407	6.35533	-14.4453	-9.27767	-9.126	-11.5113	-5.1904			-23.9597	11.8397	-32.8137	-13.4945	-5.03725	-29.5668	-3.646	7.2	-14.722	-2.67575	-10.6876			-5.14275	6.08	-1.32875	10.6518	-1.5925	-7.2125	20.89	0.649	26.5742	-4.17575	4.53927
		-24.8163	-5.14675	-10.955	23.5863	-23.0655	-18.2343	6.02225	6.01625	-1.639	-4.378	-5.261			-21.6003	-18.46	-7.7385	-36.16	-8.41475	-13.8325	6.88875	-3.2335	-19.1428	-20.7477	-14.2441			14.9442	-4.25525	-40.8967	-7.094	-3.95825	16.9677	-9.1965	-5.93025	13.1787	-1.71225	-2.79525
												3.41114													4.818													9.98891
	flp-22p-del-4::trp-2 cDNA													glr-1p-del1::trp-2 cDNA													flp-7p::trp-2 cDNA
	time	30	60	90	120	150	180	210	240	270	300	AVERAGE		time	30	60	90	120	150	180	210	240	270	300	AVREGE		time	30	60	90	120	150	180	210	240	270	300	AVERAGE
	1	-13.8603	23.806	26.326	-26.8303	29.5763	-3.12033	-2.63933	-0.367	28.1937	-7.41967	5.3665			1.10975	13.9892	1.73925	-3.0635	3.539	16.4105	11.1448	-10.2653	10.4818	7.291	5.23765			23.6205	28.425	35.0298	31.0527	48.728	16.3833	27.933	35.6322	27.067	13.412	28.7283
	2	8.77	-26.479	23.4627	6.55833	11.0217	-19.1807	5.77133	10.516	18.1057	-25.1683	1.33777			-0.0765	18.9017	-2.89325	-3.706	7.9905	-6.75125	-1.9265	-2.27925	28.3668	1.91025	3.95365			22.0665	48.3505	19.2255	44.498	18.161	16.015	5.214	45.5818	20.4405	15.6752	25.5228
	3	-20.9807	-7.682	32.882	-1.041	6.50067	34.3407	-6.066	-26.8527	22.1067	38.828	7.20357			-0.58375	-4.165	-5.3875	0.465	-0.81025	32.6413	10.8095	21.472	-7.86025	-9.4945	3.70865			21.3957	8.838	40.9592	0.11425	18.8388	11.244	5.5195	28.3623	40.436	21.9798	19.7688
	4	1.70767	2.59167	-2.93133	-10.3513	-0.814667	19.879	23.0203	-7.561	12.577	-10.819	2.72983			9.2945	11.1125	6.24725	2.7455	2.9495	11.1397	-1.30725	-9.736	-10.385	13.5607	3.56215			35.031	12.4083	15.2558	49.6555	16.267	16.7265	10.744	13.0935	4.52075	13.222	18.6924
	5	-17.7043	-14.9657	-17.4777	7.59067	-21.9067	-31.0877	20.4283	-12.5533	-50.5493	1.90667	-13.6319			-3.548	2.326	-2.371	20.5275	-2.71425	4.61825	4.71775	3.8795	7.65175	-9.5175	2.557			4.88525	20.35	20.4663	18.3735	25.8808	26.0337	2.54675	8.2535	11.3245	2.16875	14.0283
	6	-0.345667	6.97467	-0.0666667	-19.3467	14.963	12.215	2.05733	-7.19433	14.0793	1.58433	2.49203			4.49125	19.788	-2.405	-5.269	0.37725	8.54925	9.956	2.998	-5.5995	-7.586	2.53002			2.44275	20.1227	20.2742	21.857	0.99775	-3.51425	43.9278	-3.7005	12.8257	7.2665	12.25
	7	9.86667	12.3133	-15.7953	11.9417	25.9883	9.87033	11.2253	4.608	-15.6753	-3.647	5.0696			13.8158	12.806	9.155	4.7125	5.10875	-3.414	2.949	-2.88475	-11.0615	-9.02	2.21667			15.094	14.4403	34.627	1.704	4.6355	5.63825	21.8185	2.4805	8.929	7.647	11.7014
	8	43.605	-11.6243	13.1643	-23.1947	23.5007	30.1493	-6.98867	26.0767	-38.427	46.3773	10.2639			-3.8945	3.40675	-0.00425	1.4475	-12.0943	12.4225	12.4123	2.82575	2.8355	-0.43125	1.8926			2.339	19.695	-12.8083	7.634	10.5567	-4.78025	6.14525	35.4177	24.9305	23.229	11.2359
	9	-5.73067	-18.8157	13.009	32.165	28.7287	-15.2567	24.47	27.1287	-12.0127	-8.43233	6.52533			13.532	-0.3855	18.4583	-0.838	-10.8498	-6.38975	6.221	-14.78	9.6415	-1.25675	1.3353			27.6685	37.0102	10.7878	-2.36925	-2.84275	11.3925	-10.027	24.287	4.35675	6.21125	10.6475
	10	13.1513	-28.326	-12.5717	3.917	9.852	16.0187	25.4207	-26.2603	16.0303	20.5877	3.78197			-0.33525	4.1535	4.6155	-6.418	1.24425	-6.54375	5.516	-19.2295	25.3185	3.94275	1.2264			-6.3255	19.566	1.93225	23.2255	5.072	-9.13275	-3.892	17.429	38.163	1.872	8.79095
	11	0.322	-18.4847	12.5123	3.34133	-29.54	23.594	-12.3327	-30.544	-5.844	21.2283	-3.57473			-11.8585	4.84875	-6.578	-11.0275	5.51675	0.00525	-1.68275	13.192	-0.28	20.0315	1.21675			-6.177	-2.2285	10.1292	6.73125	13.407	24.6852	13.6065	-8.4715	18.6972	12.2705	8.265
	12	31.1607	-11.0647	9.11433	10.5123	37.05	-15.016	-7.092	2.87733	16.5947	21.9	9.60367			-16.8307	-12.0293	5.101	3.61775	1.652	21.5565	9.91525	-22.9947	-5.23975	-7.03275	-2.22848			2.581	18.689	-2.226	11.9225	-6.7445	6.842	4.61325	13.6792	17.0385	-10.0785	5.63165
	13	25.499	-1.08967	34.014	-26.895	2.72667	-4.03133	-4.26133	20.3533	22.8573	24.2483	9.34213			1.16	-13.4805	-3.7275	-20.831	19.1252	18.1752	-2.79275	-8.9135	-7.29375	-8.62175	-2.72003			-4.219	24.4795	0.06075	17.3875	-0.55525	-7.6025	24.9605	-6.1375	3.9315	-7.363	4.49425
	14	14.2163	20.2823	-11.6	4.40067	30.2563	-12.9153	-34.3323	31.81	-10.4543	-12.899	1.87647			5.07575	-9.01	5.06	2.0715	2.3455	5.21275	-15.2715	-16.796	-8.36275	1.76225	-2.79125			-5.0845	7.06975	-0.3305	3.45925	-1.77625	5.28475	-4.9	-4.28125	17.7185	16.1855	3.33452
	15	-6.48933	13.388	2.51833	11.1373	-21.8573	-16.2017	4.77833	-1.83133	58.9533	-46.7257	-0.233			2.9115	-8.344	-10.2853	-2.073	-5.364	-6.11575	-8.0375	-5.32025	1.318	5.605	-3.57053			7.6	-5.20525	14.2495	7.15925	2.20475	-17.3845	2.42	6.31525	4.5855	8.05875	3.00033
	16	-42.1677	25.0083	-39.2573	-16.9297	-31.5557	49.3067	7.36867	4.12433	36.1097	-27.6317	-3.56243			-7.56525	-10.731	10.3948	-4.61275	-22.9795	-6.08775	-6.88275	-6.52475	0.91725	4.86775	-4.9204			7.47225	23.5038	-0.76625	13.6467	0.97175	-9.25425	5.1665	-7.07675	-19.512	-10.475	0.367675
	17	30.0197	-14.7217	-16.057	-9.84567	-44.2707	-48.19	-27.428	-22.2673	28.7143	-14.849	-13.8895			-5.83425	1.745	-7.29125	-29.7913	10.8708	-9.3235	-15.3872	3.424	-0.243	-14.6952	-6.6526			27.6227	-11.656	-3.97725	-8.654	14.696	2.1795	-17.4515	0.965	-0.3995	0.0575	0.33825
	18	-13.002	8.338	16.9267	-18.386	-13.001	-12.5007	-19.4957	-6.683	45.705	22.3373	1.02387			-1.7605	-6.63175	-10.8132	11.3035	-21.0345	-24.4972	-16.2063	-17.2795	-2.363	-18.6133	-10.7896			-10.0048	8.27725	1.649	22.628	-17.6327	3.58	-1.59975	-0.79575	5.27225	-8.8385	0.2535
	19	18.8933	28.3567	8.879	-0.793667	-7.278	-26.7437	-36.2147	11.0347	17.9517	-0.635	1.34503			-21.0007	-16.855	-12.5082	-27.5767	-7.54975	6.80875	-20.6455	4.85	-4.97675	-12.8492	-11.2303			26.2378	25.589	-5.6785	-2.8035	-17.889	-32.2722	15.111	-0.753	0.62125	-7.58925	0.05735
	20	-18.9773	-17.6763	46.5813	37.4273	22.8577	7.13933	24.0543	30.3317	26.6683	29.2817	18.7688			-22.4892	-23.6965	-13.7565	-28.0343	7.127	3.778	-19.8575	-0.31775	-5.2605	-26.8272	-12.9334			5.30925	13.4348	5.45775	-3.7955	-24.3513	7.643	-3.317	-12.6283	-4.40575	6.9785	-0.96745
												2.59194													-1.41999													9.30707

## Sheet: Fig 2B
	Wild-type
	lag	SMDV										Average		SMDD										Average
	-5	0.3386	0.194	0.1436	0.2078	0.1862	-0.1471	0.4731	0.4002	0.4601	0.5035	0.276		-0.3425	-0.2789	-0.0294	-0.1627	-0.2673	0.0301	-0.3297	-0.6469	-0.7315	-0.0902	-0.2849
		0.3175	0.1635	0.1225	0.2634	0.1681	-0.0958	0.5188	0.3926	0.4496	0.4933	0.27935		-0.3627	-0.2669	-0.1182	-0.1517	-0.2483	0.0272	-0.4047	-0.6151	-0.7331	-0.0451	-0.29186
		0.2898	0.1286	0.1343	0.2988	0.1511	-0.1113	0.559	0.3808	0.4408	0.4924	0.27643		-0.3702	-0.2544	-0.1964	-0.1451	-0.2199	0.0361	-0.4503	-0.5708	-0.7176	-0.0269	-0.29155
		0.2612	0.0972	0.1594	0.3258	0.1289	-0.0831	0.5944	0.3659	0.4153	0.4807	0.27457		-0.3725	-0.238	-0.2727	-0.1447	-0.197	0.0301	-0.4878	-0.5227	-0.7099	-0.0095	-0.29247
		0.2273	0.0623	0.1785	0.3542	0.1074	-0.0015	0.6167	0.3613	0.3852	0.4699	0.27613		-0.3604	-0.215	-0.3434	-0.1534	-0.1968	0.0168	-0.5254	-0.4747	-0.6959	0.0216	-0.29266
	-4	0.1883	0.0269	0.2029	0.3953	0.0796	0.0305	0.6263	0.3455	0.361	0.4697	0.2726		-0.3503	-0.1866	-0.4005	-0.1663	-0.2015	-0.0042	-0.5709	-0.4304	-0.6705	0.0611	-0.29201
		0.1377	-0.0095	0.2351	0.412	0.0466	0.0671	0.6337	0.3185	0.3328	0.4608	0.26348		-0.3345	-0.1553	-0.4536	-0.1724	-0.1955	-0.0241	-0.6209	-0.3829	-0.6526	0.1036	-0.28882
		0.0858	-0.0486	0.2863	0.4204	0.0153	0.1159	0.6331	0.3024	0.3117	0.4627	0.2585		-0.3056	-0.1275	-0.4905	-0.1774	-0.1924	-0.0168	-0.6614	-0.341	-0.6392	0.1341	-0.28177
		0.0225	-0.0892	0.3081	0.4351	-0.018	0.1571	0.6257	0.2757	0.2777	0.4602	0.24549		-0.2649	-0.0967	-0.563	-0.1781	-0.1766	-0.0233	-0.69	-0.3008	-0.6165	0.174	-0.27359
		-0.0393	-0.1282	0.3609	0.445	-0.0516	0.176	0.6055	0.2474	0.2387	0.4543	0.23087		-0.2161	-0.0703	-0.5701	-0.1705	-0.1494	-0.0269	-0.7027	-0.2566	-0.5924	0.1687	-0.25863
	-3	-0.1045	-0.1601	0.3774	0.4449	-0.0837	0.2015	0.5787	0.2059	0.1776	0.4543	0.2092		-0.1593	-0.0333	-0.5608	-0.1631	-0.1213	-0.0457	-0.6968	-0.2102	-0.5731	0.1991	-0.23645
		-0.1726	-0.1998	0.3564	0.4436	-0.1217	0.26	0.5331	0.1521	0.1236	0.4623	0.1837		-0.0965	-0.0082	-0.5413	-0.1488	-0.0806	-0.0701	-0.6748	-0.1565	-0.5418	0.2545	-0.20641
		-0.2324	-0.2363	0.3401	0.4366	-0.1623	0.2833	0.4889	0.103	0.0682	0.4531	0.15422		-0.0333	0.0214	-0.5161	-0.1303	-0.0352	-0.0846	-0.636	-0.0925	-0.5068	0.3043	-0.17091
		-0.2936	-0.2787	0.3077	0.4214	-0.2063	0.3164	0.4385	0.0677	0.0246	0.4376	0.12353		0.0411	0.0406	-0.5084	-0.101	0.0143	-0.0948	-0.5983	-0.0203	-0.4797	0.3482	-0.13583
		-0.3533	-0.3199	0.2838	0.4066	-0.2567	0.3686	0.3781	0.0321	-0.0011	0.4088	0.0947		0.1185	0.0604	-0.4864	-0.0694	0.0646	-0.1177	-0.5054	0.0518	-0.445	0.3858	-0.09428
	-2	-0.4083	-0.36	0.2503	0.3815	-0.3022	0.4148	0.3039	-0.0265	-0.0184	0.3645	0.05996		0.2033	0.0796	-0.4647	-0.0347	0.1018	-0.1298	-0.4159	0.1188	-0.4054	0.4297	-0.05173
		-0.4669	-0.4041	0.2323	0.3206	-0.3352	0.4825	0.2157	-0.1044	-0.0389	0.3001	0.02017		0.2898	0.0966	-0.3988	-0.0102	0.1338	-0.1352	-0.3001	0.1847	-0.3602	0.4605	-0.00391
		-0.523	-0.45	0.2059	0.2465	-0.3725	0.4684	0.1402	-0.1772	-0.0701	0.213	-0.03188		0.3674	0.1117	-0.3575	0.014	0.1522	-0.1129	-0.199	0.2495	-0.3153	0.51	0.04201
		-0.5672	-0.5049	0.1717	0.1736	-0.3962	0.393	0.0465	-0.2537	-0.0982	0.13	-0.09054		0.4388	0.1242	-0.3134	0.0448	0.1734	-0.0667	-0.0997	0.3127	-0.276	0.5405	0.08786
		-0.6067	-0.5601	0.1545	0.1013	-0.4229	0.3545	-0.0552	-0.3441	-0.1145	0.0327	-0.14605		0.5091	0.1409	-0.2511	0.0764	0.1903	-0.0263	-0.0045	0.367	-0.2389	0.5911	0.1354
	-1	-0.6512	-0.6253	0.1112	0.0393	-0.4478	0.2836	-0.1651	-0.4235	-0.1571	-0.0654	-0.21013		0.5727	0.1494	-0.1639	0.1044	0.2172	0.0213	0.0933	0.4218	-0.177	0.6133	0.18525
		-0.6903	-0.6836	0.016	-0.0409	-0.4737	0.1612	-0.278	-0.4859	-0.2315	-0.1787	-0.28854		0.6285	0.1633	-0.0679	0.139	0.2459	0.028	0.1829	0.476	-0.121	0.6644	0.23391
		-0.722	-0.7414	-0.1224	-0.1351	-0.4984	-0.0093	-0.3955	-0.5392	-0.3006	-0.2963	-0.37602		0.6745	0.1709	0.0225	0.1758	0.2594	0.1305	0.2651	0.5219	-0.0661	0.6717	0.28262
		-0.7482	-0.7913	-0.2434	-0.2306	-0.5332	-0.1288	-0.5083	-0.5862	-0.3739	-0.4087	-0.45526		0.7163	0.1751	0.1446	0.2134	0.2785	0.2053	0.342	0.5594	-0.0111	0.6715	0.3295
		-0.7618	-0.8351	-0.3637	-0.3692	-0.5698	-0.2313	-0.6275	-0.6306	-0.4571	-0.5076	-0.53537		0.7469	0.1768	0.2298	0.2591	0.2924	0.2491	0.4056	0.592	0.0539	0.6571	0.36627
	0	-0.7704	-0.8622	-0.4577	-0.4792	-0.6157	-0.4037	-0.7514	-0.6636	-0.5331	-0.599	-0.6136		0.7683	0.177	0.319	0.3015	0.3096	0.2596	0.458	0.6214	0.1228	0.6277	0.39649
		-0.7418	-0.8663	-0.4637	-0.528	-0.6743	-0.4845	-0.8293	-0.6764	-0.5807	-0.6503	-0.64953		0.76	0.1728	0.3998	0.3346	0.3399	0.2984	0.4861	0.6476	0.1808	0.542	0.4162
		-0.7069	-0.86	-0.4369	-0.5413	-0.7181	-0.4952	-0.8832	-0.6947	-0.6258	-0.6875	-0.66496		0.7384	0.1562	0.4387	0.3656	0.3788	0.3565	0.5027	0.6701	0.2426	0.4436	0.42932
		-0.6676	-0.8413	-0.4021	-0.5306	-0.7435	-0.4755	-0.9028	-0.7026	-0.657	-0.7063	-0.66293		0.7119	0.118	0.4567	0.3848	0.4159	0.3676	0.5145	0.6905	0.2941	0.3462	0.43002
		-0.623	-0.825	-0.3555	-0.5283	-0.7539	-0.4659	-0.9119	-0.7151	-0.671	-0.7135	-0.65631		0.6677	0.0648	0.4594	0.3956	0.4459	0.381	0.5418	0.7065	0.3414	0.2357	0.42398
	1	-0.5748	-0.8008	-0.2886	-0.5188	-0.7677	-0.439	-0.8877	-0.7292	-0.6629	-0.7038	-0.63733		0.6143	-0.012	0.4511	0.424	0.4806	0.402	0.5537	0.7127	0.3867	0.1245	0.41376
		-0.5262	-0.7706	-0.229	-0.4903	-0.7855	-0.3478	-0.8371	-0.7382	-0.6413	-0.6855	-0.60515		0.5627	-0.0941	0.4522	0.4468	0.5087	0.408	0.5537	0.7109	0.4287	0.0074	0.3985
		-0.476	-0.7387	-0.1681	-0.4418	-0.8009	-0.2561	-0.7714	-0.7377	-0.6268	-0.6597	-0.56772		0.5066	-0.1786	0.4456	0.4644	0.5455	0.3944	0.5437	0.7007	0.47	-0.0689	0.38234
		-0.4231	-0.7079	-0.0829	-0.379	-0.8015	-0.2031	-0.6934	-0.7373	-0.6478	-0.6249	-0.53009		0.4503	-0.2625	0.4297	0.4746	0.579	0.3761	0.5386	0.6853	0.4979	-0.1797	0.35893
		-0.3697	-0.6771	-0.0183	-0.3161	-0.7986	-0.1564	-0.6128	-0.7317	-0.6675	-0.58	-0.49282		0.3893	-0.3243	0.4135	0.4683	0.6043	0.3427	0.5387	0.6682	0.5115	-0.2462	0.3366
	2	-0.3135	-0.6456	-0.0025	-0.256	-0.8	-0.1077	-0.5127	-0.7212	-0.6901	-0.5409	-0.45902		0.336	-0.3689	0.3987	0.4556	0.614	0.3568	0.5259	0.6548	0.5304	-0.3311	0.31722
		-0.2573	-0.6158	0.0014	-0.1943	-0.8104	-0.0815	-0.4327	-0.6952	-0.7047	-0.4904	-0.42809		0.2789	-0.4	0.3836	0.4509	0.6159	0.3551	0.5059	0.6483	0.5512	-0.3921	0.29977
		-0.2052	-0.5887	-0.0082	-0.1361	-0.825	-0.1033	-0.3478	-0.6549	-0.7061	-0.4492	-0.40245		0.218	-0.4159	0.3504	0.4436	0.6101	0.3465	0.4678	0.6392	0.5623	-0.463	0.2759
		-0.1537	-0.5586	-0.0446	-0.091	-0.8423	-0.1466	-0.2732	-0.616	-0.7139	-0.4138	-0.38537		0.1533	-0.4139	0.3182	0.4476	0.601	0.3295	0.4089	0.6247	0.5706	-0.504	0.25359
		-0.1049	-0.5333	-0.0732	-0.0394	-0.8413	-0.1104	-0.1959	-0.5806	-0.709	-0.356	-0.3544		0.097	-0.4045	0.2712	0.4521	0.5933	0.3033	0.3522	0.6022	0.5732	-0.5108	0.23292
	3	-0.058	-0.5078	-0.0971	-0.0005	-0.8276	-0.0671	-0.1184	-0.5328	-0.6872	-0.3318	-0.32283		0.0386	-0.3885	0.2047	0.4447	0.5678	0.2968	0.2979	0.5744	0.5731	-0.5008	0.21087
		-0.0114	-0.482	-0.1007	0.0337	-0.8095	-0.0564	-0.0406	-0.4735	-0.6521	-0.3087	-0.29012		-0.0222	-0.3702	0.1701	0.4353	0.5556	0.2779	0.2516	0.544	0.5759	-0.4799	0.19381
		0.0312	-0.4538	-0.102	0.0542	-0.7877	-0.0454	0.0301	-0.4027	-0.6208	-0.2799	-0.25768		-0.0743	-0.3549	0.1238	0.4297	0.5494	0.2662	0.1959	0.5144	0.5851	-0.4775	0.17578
		0.0675	-0.4218	-0.0668	0.0591	-0.7744	-0.0512	0.0941	-0.3328	-0.5971	-0.2465	-0.22699		-0.1239	-0.3429	0.0848	0.4177	0.5372	0.2656	0.1488	0.4795	0.5974	-0.4523	0.16119
		0.1013	-0.3844	-0.0322	0.0435	-0.7603	-0.0383	0.1644	-0.2711	-0.5693	-0.2034	-0.19498		-0.1651	-0.3351	0.0422	0.393	0.5402	0.2181	0.0995	0.4395	0.6011	-0.4287	0.14047
	4	0.1271	-0.3479	-0.0038	0.0196	-0.7469	-0.0158	0.2295	-0.225	-0.5316	-0.1563	-0.16511		-0.2008	-0.3276	0.0379	0.362	0.5215	0.1869	0.057	0.3999	0.6077	-0.4145	0.123
		0.1469	-0.3083	0.0016	-0.0102	-0.7259	-0.0202	0.2946	-0.1894	-0.4785	-0.1007	-0.13901		-0.233	-0.3218	0.0031	0.334	0.4939	0.1691	0.008	0.3511	0.6037	-0.3594	0.10487
		0.1608	-0.2694	0.0032	-0.0541	-0.6895	0.0042	0.353	-0.1555	-0.4266	-0.0447	-0.11186		-0.2509	-0.3108	-0.0329	0.3081	0.464	0.145	-0.039	0.3018	0.5939	-0.3518	0.08274
		0.171	-0.2269	0.0224	-0.1012	-0.654	0.0133	0.4066	-0.1131	-0.3703	0.0193	-0.08329		-0.2568	-0.3006	-0.0562	0.2781	0.4278	0.097	-0.0813	0.243	0.5751	-0.3156	0.06105
		0.1766	-0.1877	0.0117	-0.154	-0.6168	0.0302	0.4497	-0.0756	-0.3136	0.0845	-0.0595		-0.2579	-0.2963	-0.0954	0.2517	0.3951	0.0646	-0.1225	0.1784	0.5597	-0.3197	0.03577
	5	0.179	-0.1519	0.0028	-0.2065	-0.5727	0.0474	0.4802	-0.0534	-0.2532	0.1494	-0.03789		-0.2487	-0.2935	-0.1079	0.2249	0.3509	0.039	-0.1717	0.1109	0.5266	-0.2998	0.01307

## Sheet: Fig 2D
	trp-1 trp-2
	lag	SMDV										Average		SMDD										Average
	-5	-0.4027	0.1336	-0.0628	0.4626	0.3798	0.2991	-0.0419	-0.0291	-0.2135	-0.0681	0.0457		-0.1429	0.0977	-0.3204	0.0464	-0.0657	0.5352	0.0674	-0.4421	-0.2329	0.0242	-0.04331
		-0.4353	0.1277	-0.0963	0.4354	0.438	0.3786	-0.0513	0.0031	-0.2232	-0.0188	0.05579		-0.1443	0.0825	-0.3471	-0.0033	-0.0288	0.5648	0.045	-0.474	-0.1726	0.0795	-0.03983
		-0.4726	0.1233	-0.1246	0.4016	0.4933	0.4452	-0.05	0.0618	-0.2333	0.0283	0.0673		-0.1561	0.0707	-0.3646	-0.0584	0.0193	0.5672	0.0152	-0.4328	-0.1017	0.1389	-0.03023
		-0.4881	0.1193	-0.1583	0.3662	0.5474	0.5046	-0.0356	0.1288	-0.2446	0.0773	0.0817		-0.1617	0.0594	-0.3748	-0.1132	0.0754	0.5553	-0.0278	-0.3944	-0.0439	0.1973	-0.02284
		-0.499	0.1219	-0.182	0.3317	0.5975	0.5466	-0.004	0.1867	-0.244	0.1237	0.09791		-0.1746	0.0567	-0.3796	-0.167	0.1234	0.5276	-0.0611	-0.3489	-0.004	0.2527	-0.01748
	-4	-0.5104	0.1237	-0.1986	0.2971	0.6421	0.574	0.0341	0.2434	-0.2343	0.1682	0.11393		-0.1609	0.0514	-0.3734	-0.2183	0.1614	0.4854	-0.0919	-0.2793	0.0229	0.3042	-0.00985
		-0.5226	0.1222	-0.2106	0.2579	0.6766	0.5768	0.0716	0.2958	-0.2288	0.2126	0.12515		-0.1298	0.0385	-0.354	-0.2735	0.2044	0.4312	-0.1337	-0.2079	0.0244	0.3492	-0.00512
		-0.5367	0.123	-0.2173	0.2183	0.7004	0.5665	0.1227	0.3444	-0.2253	0.2306	0.13266		-0.0731	0.0262	-0.336	-0.3243	0.2251	0.3688	-0.1598	-0.1349	0.025	0.3683	-0.00147
		-0.5314	0.1183	-0.2271	0.1736	0.7073	0.5407	0.1712	0.3785	-0.233	0.2644	0.13625		-0.0065	0.011	-0.3277	-0.3713	0.2331	0.2993	-0.1683	-0.0741	0.0257	0.3911	0.00123
		-0.5121	0.1135	-0.2447	0.1322	0.6972	0.5061	0.2271	0.3962	-0.24	0.2809	0.13564		0.0617	0.006	-0.3315	-0.4069	0.1977	0.2293	-0.1234	0.0072	0.0286	0.4016	0.00703
	-3	-0.4885	0.1025	-0.2781	0.0902	0.6975	0.4797	0.2666	0.4034	-0.2492	0.2975	0.13216		0.1238	-0.0029	-0.3542	-0.4401	0.1715	0.1682	-0.0198	0.0594	0.0371	0.3863	0.01293
		-0.4663	0.0897	-0.3122	0.0451	0.6867	0.4445	0.3101	0.4095	-0.26	0.3185	0.12656		0.1579	-0.0103	-0.3794	-0.4647	0.1424	0.1099	0.1288	0.1155	0.0286	0.3467	0.01754
		-0.4614	0.044	-0.3416	0.0013	0.665	0.3975	0.3362	0.4193	-0.2831	0.3409	0.11181		0.1564	-0.0695	-0.4	-0.4853	0.1037	0.0596	0.269	0.1656	-0.0013	0.3047	0.01029
		-0.456	-0.0022	-0.3675	-0.0432	0.6249	0.3386	0.3448	0.4175	-0.3118	0.3491	0.08942		0.1399	-0.1346	-0.4171	-0.5057	0.0605	0.0048	0.3712	0.2027	-0.0387	0.2509	-0.00661
		-0.4412	-0.0497	-0.3996	-0.093	0.5627	0.2658	0.3413	0.388	-0.337	0.3295	0.05668		0.1095	-0.2	-0.4391	-0.525	0.0459	-0.0679	0.4392	0.2017	-0.0876	0.1795	-0.03438
	-2	-0.418	-0.0995	-0.4393	-0.1459	0.5014	0.192	0.3302	0.3462	-0.3806	0.3025	0.0189		0.0975	-0.2683	-0.4733	-0.5382	0.0289	-0.1465	0.4341	0.1746	-0.131	0.1131	-0.07091
		-0.3834	-0.1485	-0.4819	-0.2004	0.4441	0.1037	0.2926	0.2911	-0.4376	0.2526	-0.02677		0.0958	-0.3399	-0.5185	-0.5511	0.0147	-0.2299	0.3601	0.1462	-0.1658	0.0135	-0.11749
		-0.3525	-0.2012	-0.5358	-0.2546	0.3831	0.0118	0.2198	0.235	-0.4856	0.206	-0.0774		0.1227	-0.4073	-0.5677	-0.5555	0.0018	-0.3172	0.2295	0.1304	-0.2084	-0.0798	-0.16515
		-0.3178	-0.249	-0.5884	-0.3099	0.3169	-0.0966	0.1497	0.1665	-0.5195	0.1475	-0.13006		0.1543	-0.4737	-0.6106	-0.5582	0.0058	-0.4081	0.1237	0.088	-0.2395	-0.1543	-0.20726
		-0.2884	-0.2969	-0.622	-0.3629	0.2258	-0.2102	0.0389	0.0934	-0.57	0.0798	-0.19125		0.179	-0.5388	-0.6294	-0.5588	-0.0051	-0.4972	0.0335	0.0738	-0.2575	-0.2342	-0.24347
	-1	-0.2548	-0.3492	-0.6496	-0.4185	0.1194	-0.3508	-0.0844	0.0052	-0.5999	-0.005	-0.25876		0.1873	-0.6093	-0.6406	-0.5672	-0.0338	-0.5972	-0.0874	0.0116	-0.2658	-0.324	-0.29264
		-0.2105	-0.4014	-0.6829	-0.4782	0.0098	-0.4835	-0.2222	-0.1003	-0.6281	-0.094	-0.32913		0.177	-0.6781	-0.6471	-0.5776	-0.0734	-0.6837	-0.2357	-0.0422	-0.2916	-0.4014	-0.34538
		-0.1671	-0.448	-0.7227	-0.5391	-0.0874	-0.6001	-0.357	-0.2106	-0.644	-0.1689	-0.39449		0.1676	-0.7307	-0.6653	-0.589	-0.1068	-0.7471	-0.3674	-0.0681	-0.3136	-0.4761	-0.38965
		-0.1169	-0.495	-0.7675	-0.5995	-0.1902	-0.7038	-0.473	-0.3197	-0.6664	-0.2173	-0.45493		0.1677	-0.7839	-0.6835	-0.5981	-0.1413	-0.7875	-0.4421	-0.1129	-0.3427	-0.5032	-0.42275
		-0.0648	-0.5405	-0.803	-0.6569	-0.2912	-0.778	-0.5567	-0.4331	-0.7184	-0.2759	-0.51185		0.1603	-0.8371	-0.6923	-0.6071	-0.1939	-0.7965	-0.4922	-0.171	-0.3615	-0.5217	-0.4513
	0	-0.0181	-0.5857	-0.832	-0.7141	-0.403	-0.8368	-0.5677	-0.5384	-0.7868	-0.3536	-0.56362		0.1666	-0.8798	-0.6857	-0.62	-0.2362	-0.7743	-0.4995	-0.2549	-0.3467	-0.5226	-0.46531
		0.046	-0.5904	-0.8145	-0.7454	-0.4956	-0.8187	-0.5445	-0.5905	-0.8227	-0.4456	-0.58219		0.2279	-0.8603	-0.6541	-0.6268	-0.2673	-0.695	-0.4585	-0.2855	-0.3005	-0.5074	-0.44275
		0.1109	-0.5943	-0.7842	-0.7777	-0.5745	-0.7697	-0.466	-0.6177	-0.8291	-0.4761	-0.57784		0.2818	-0.8271	-0.6111	-0.631	-0.2958	-0.5814	-0.4033	-0.3159	-0.2269	-0.4401	-0.40508
		0.1696	-0.6019	-0.748	-0.7978	-0.639	-0.6843	-0.3426	-0.6125	-0.8277	-0.4713	-0.55555		0.3219	-0.7874	-0.5581	-0.6356	-0.325	-0.4357	-0.3315	-0.3116	-0.1311	-0.3562	-0.35503
		0.225	-0.6056	-0.714	-0.8151	-0.6921	-0.5709	-0.1902	-0.5937	-0.8023	-0.4534	-0.52123		0.337	-0.7384	-0.5006	-0.6373	-0.334	-0.2737	-0.2642	-0.2879	-0.0386	-0.2684	-0.30061
	1	0.2764	-0.6117	-0.6831	-0.8232	-0.7228	-0.4438	-0.0318	-0.5787	-0.7539	-0.4391	-0.48117		0.326	-0.69	-0.4379	-0.6322	-0.3279	-0.1203	-0.1657	-0.238	0.0526	-0.1938	-0.24272
		0.3312	-0.613	-0.6499	-0.8332	-0.7359	-0.2956	0.1281	-0.5634	-0.724	-0.3958	-0.43515		0.2836	-0.6359	-0.3694	-0.6213	-0.3154	0.0297	-0.0778	-0.1625	0.1333	-0.1023	-0.1838
		0.3783	-0.6129	-0.6121	-0.8417	-0.744	-0.1497	0.2573	-0.5481	-0.7049	-0.3352	-0.3913		0.235	-0.5737	-0.3048	-0.6035	-0.3174	0.1683	0.0177	-0.0599	0.1674	0.0077	-0.12632
		0.4325	-0.6097	-0.5726	-0.8503	-0.7369	-0.003	0.351	-0.5296	-0.6622	-0.255	-0.34358		0.1933	-0.5108	-0.2491	-0.5887	-0.3075	0.3001	0.1621	0.0082	0.2003	0.1149	-0.06772
		0.4928	-0.6009	-0.5368	-0.8515	-0.7195	0.1361	0.4243	-0.5136	-0.6197	-0.1674	-0.29562		0.1658	-0.4503	-0.2021	-0.5669	-0.2779	0.4217	0.2682	0.0493	0.239	0.2185	-0.01347
	2	0.544	-0.5892	-0.5055	-0.8499	-0.6948	0.2688	0.4667	-0.4838	-0.5623	-0.0693	-0.24753		0.1667	-0.3879	-0.1715	-0.5401	-0.234	0.5252	0.3457	0.0768	0.2773	0.3034	0.03616
		0.6001	-0.5733	-0.4765	-0.8413	-0.6609	0.3836	0.4655	-0.4285	-0.5184	0.0159	-0.20338		0.1797	-0.3147	-0.1384	-0.5068	-0.1902	0.6018	0.3758	0.1275	0.3245	0.3836	0.08428
		0.6484	-0.5555	-0.4463	-0.834	-0.6239	0.4825	0.4575	-0.3753	-0.4845	0.1093	-0.16218		0.1919	-0.2415	-0.1023	-0.4725	-0.1428	0.6479	0.3395	0.1792	0.3747	0.4405	0.12146
		0.6883	-0.5409	-0.4111	-0.822	-0.5825	0.5547	0.4455	-0.3173	-0.4409	0.1773	-0.12489		0.1917	-0.1736	-0.0677	-0.4308	-0.0918	0.6558	0.2956	0.2421	0.4148	0.4841	0.15202
		0.7151	-0.5263	-0.3762	-0.8087	-0.5296	0.6015	0.4141	-0.2633	-0.3975	0.2313	-0.09396		0.1671	-0.1139	-0.0346	-0.3934	-0.0446	0.6376	0.256	0.2892	0.4349	0.5212	0.17195
	3	0.7264	-0.5096	-0.3352	-0.7959	-0.4787	0.6252	0.3693	-0.2214	-0.3562	0.2715	-0.07046		0.1137	-0.0699	-0.0044	-0.355	-0.0328	0.6043	0.2435	0.2919	0.4385	0.5717	0.18015
		0.7157	-0.4921	-0.2916	-0.7807	-0.4131	0.6318	0.3185	-0.1909	-0.3111	0.3493	-0.04642		0.027	-0.0411	0.0144	-0.3167	0.0314	0.5564	0.2406	0.2827	0.4423	0.6291	0.18661
		0.6969	-0.4702	-0.2773	-0.756	-0.3415	0.6146	0.2788	-0.1615	-0.2778	0.4094	-0.02846		-0.0593	-0.0086	0.0246	-0.2738	0.1232	0.4898	0.2043	0.274	0.4299	0.6662	0.18703
		0.6496	-0.4518	-0.2699	-0.7323	-0.2595	0.5827	0.2169	-0.1243	-0.2411	0.456	-0.01737		-0.1206	0.0112	0.0322	-0.2348	0.2168	0.4135	0.1602	0.2589	0.4142	0.6716	0.18232
		0.5867	-0.4418	-0.2513	-0.7093	-0.1833	0.5475	0.1731	-0.0906	-0.2013	0.4853	-0.0085		-0.1575	0.0242	0.0436	-0.194	0.2722	0.3498	0.1087	0.2186	0.3702	0.6507	0.16865
	4	0.5188	-0.4316	-0.2316	-0.6844	-0.101	0.4993	0.1267	-0.0672	-0.1661	0.5014	-0.00357		-0.1765	0.0344	0.0549	-0.1553	0.314	0.2807	0.018	0.214	0.3245	0.6029	0.15116
		0.4493	-0.4209	-0.199	-0.6524	-0.0276	0.4521	0.0859	-0.0445	-0.1264	0.5189	0.00354		-0.1786	0.0444	0.0719	-0.1091	0.3238	0.2176	-0.071	0.1997	0.2684	0.5399	0.1307
		0.3865	-0.412	-0.1622	-0.618	0.0478	0.393	0.0391	-0.0222	-0.0934	0.5422	0.01008		-0.2028	0.0583	0.0869	-0.0603	0.329	0.1546	-0.1462	0.2082	0.2095	0.4998	0.1137
		0.3192	-0.4025	-0.1464	-0.5718	0.1108	0.3306	0.0083	-0.0028	-0.0691	0.5574	0.01337		-0.2286	0.0741	0.092	-0.0044	0.3373	0.0935	-0.2109	0.2184	0.1568	0.4523	0.09805
		0.2612	-0.3917	-0.1284	-0.5211	0.1765	0.2602	-0.0119	0.0101	-0.0506	0.5451	0.01494		-0.2628	0.086	0.0952	0.0516	0.3418	0.0358	-0.2303	0.2103	0.1078	0.3785	0.08139
	5	0.2092	-0.378	-0.137	-0.4735	0.2348	0.1866	-0.0323	0.0075	-0.0451	0.5109	0.00831		-0.2901	0.0965	0.0822	0.1022	0.338	-0.0188	-0.2454	0.1669	0.0634	0.2891	0.0584

## Sheet: Fig 2E
			trp-1 trp-2; Ex[glr-1p-del-1::trp-1 cDNA]
	lag	SMDV										Average		SMDD										Average
	-5	0.1106	0.1814	0.361	0.3683	-0.0013	0.1953	-0.0446	-0.4913	-0.1591	0.3476	0.08679		-0.3973	-0.5608	0.1158	-0.0859	-0.0266	-0.2832	0.013	0.0502	0.2896	-0.3325	-0.12177
		0.1335	0.2201	0.3914	0.3884	-0.0427	0.2065	-0.0316	-0.401	-0.2115	0.3498	0.10029		-0.3704	-0.5603	0.1224	-0.056	-0.0358	-0.325	-0.0077	0.1398	0.3211	-0.4021	-0.1174
		0.1421	0.2732	0.4344	0.3836	-0.0943	0.2343	-0.0067	-0.2763	-0.2639	0.3788	0.12052		-0.3313	-0.5572	0.1245	-0.0478	-0.0204	-0.3752	-0.0284	0.2576	0.3566	-0.4557	-0.10773
		0.1518	0.3356	0.4774	0.3942	-0.133	0.267	-0.0088	-0.1479	-0.3157	0.3974	0.1418		-0.2794	-0.5548	0.1147	-0.0307	-0.0094	-0.4164	-0.0465	0.3716	0.3963	-0.496	-0.09506
		0.1854	0.4062	0.5247	0.4005	-0.1743	0.3023	-0.0076	0.0168	-0.3589	0.398	0.16931		-0.2261	-0.5213	0.1105	-0.0439	0.0233	-0.4561	-0.1253	0.4363	0.4365	-0.5275	-0.08936
	-4	0.2214	0.4427	0.5564	0.4167	-0.213	0.3361	-0.0171	0.1571	-0.4001	0.4038	0.1904		-0.1689	-0.4891	0.1077	-0.0557	0.0727	-0.4896	-0.1913	0.5066	0.4795	-0.551	-0.07791
		0.2502	0.4901	0.5828	0.4158	-0.2375	0.368	-0.0233	0.2779	-0.4553	0.3747	0.20434		-0.1034	-0.4579	0.1244	-0.0395	0.0927	-0.5093	-0.1837	0.5442	0.5032	-0.5642	-0.05935
		0.2793	0.5446	0.587	0.4011	-0.2418	0.3752	-0.0037	0.3331	-0.4951	0.3392	0.21189		-0.0266	-0.4261	0.1254	0.0397	0.1083	-0.5454	-0.146	0.5527	0.5161	-0.5575	-0.03594
		0.2983	0.5865	0.584	0.3857	-0.226	0.3875	0.0236	0.378	-0.5363	0.3045	0.21858		0.0333	-0.3952	0.1239	0.013	0.1327	-0.5599	-0.0972	0.5374	0.5362	-0.5272	-0.0203
		0.311	0.6113	0.5857	0.347	-0.1812	0.4099	0.0336	0.3845	-0.5786	0.2372	0.21604		0.0964	-0.3679	0.1109	0.0213	0.1424	-0.5861	-0.0977	0.5127	0.561	-0.4801	-0.00871
	-3	0.3169	0.61	0.5654	0.3141	-0.1137	0.4394	-0.0045	0.4016	-0.6044	0.1692	0.2094		0.1604	-0.3484	0.0956	0.0371	0.0906	-0.5994	-0.2081	0.4884	0.5884	-0.4198	-0.01152
		0.2972	0.6036	0.5236	0.286	-0.0207	0.4563	-0.0695	0.4283	-0.6257	0.1086	0.19877		0.2133	-0.3324	0.0818	0.0358	0.058	-0.5826	-0.26	0.4443	0.6036	-0.3363	-0.00745
		0.2433	0.606	0.4964	0.2637	0.0678	0.4531	-0.1601	0.4899	-0.6607	0.051	0.18504		0.2453	-0.3013	0.0711	0.0671	-0.0077	-0.5663	-0.2638	0.4218	0.614	-0.2351	0.00451
		0.174	0.584	0.4589	0.2478	0.1746	0.444	-0.2521	0.5652	-0.689	0.0042	0.17116		0.2877	-0.2372	0.0695	0.1025	-0.0184	-0.537	-0.2946	0.3638	0.6255	-0.149	0.02128
		0.0845	0.5518	0.4238	0.2068	0.2786	0.4056	-0.2954	0.5976	-0.6926	-0.0418	0.15189		0.3589	-0.1694	0.0821	0.0925	-0.0652	-0.4962	-0.2076	0.2868	0.6348	-0.0617	0.0455
	-2	-0.014	0.5098	0.3757	0.1586	0.401	0.3893	-0.3164	0.6114	-0.6935	-0.07	0.13519		0.4167	-0.1063	0.0789	0.1655	-0.0789	-0.4448	-0.2185	0.2202	0.6431	0.0051	0.0681
		-0.1211	0.4588	0.3131	0.109	0.4882	0.3401	-0.2988	0.5874	-0.7122	-0.0998	0.10647		0.4776	-0.0326	0.0858	0.182	-0.1741	-0.3779	-0.2111	0.1045	0.6415	0.0956	0.07913
		-0.223	0.3989	0.2325	0.0559	0.5437	0.2899	-0.2331	0.5569	-0.7294	-0.1291	0.07632		0.5199	0.038	0.1199	0.3051	-0.2556	-0.3081	-0.2193	-0.0135	0.6542	0.1695	0.10101
		-0.3218	0.3191	0.1422	0.018	0.5657	0.2428	-0.1659	0.4944	-0.7439	-0.2023	0.03483		0.6005	0.1136	0.1414	0.3784	-0.3449	-0.2412	-0.222	-0.1141	0.6499	0.2763	0.12379
		-0.4212	0.2445	0.0699	-0.0473	0.5599	0.1904	-0.1277	0.4334	-0.7458	-0.2847	-0.01286		0.6395	0.1928	0.1532	0.3781	-0.423	-0.1869	-0.1897	-0.2285	0.6345	0.3745	0.13445
	-1	-0.5377	0.1855	-0.0235	-0.1417	0.4973	0.0939	-0.1482	0.3646	-0.7476	-0.3616	-0.0819		0.6513	0.2822	0.1609	0.4009	-0.435	-0.1373	-0.1327	-0.2896	0.6415	0.4482	0.15904
		-0.626	0.1116	-0.069	-0.2197	0.3909	0.0297	-0.2272	0.3009	-0.7364	-0.4449	-0.14901		0.6523	0.3857	0.1786	0.3821	-0.4704	-0.068	-0.0826	-0.3448	0.6454	0.552	0.18303
		-0.7038	-0.0011	-0.1664	-0.3088	0.2823	-0.037	-0.324	0.1983	-0.7157	-0.5102	-0.22864		0.676	0.4645	0.2047	0.3658	-0.41	0.0258	-0.1009	-0.3678	0.6485	0.654	0.21606
		-0.7492	-0.1202	-0.2339	-0.3387	0.1218	-0.1514	-0.4175	0.058	-0.7232	-0.5698	-0.31241		0.6754	0.5511	0.232	0.3731	-0.3735	0.1469	-0.068	-0.4002	0.6535	0.7365	0.25268
		-0.7528	-0.2328	-0.3118	-0.3995	-0.0736	-0.2933	-0.4321	-0.0609	-0.7421	-0.6051	-0.3904		0.6726	0.6144	0.2767	0.3787	-0.2176	0.2415	0.0127	-0.4147	0.6434	0.7709	0.29786
	0	-0.7538	-0.3272	-0.3789	-0.4792	-0.2956	-0.4501	-0.3608	-0.168	-0.7567	-0.6334	-0.46037		0.6407	0.6518	0.3137	0.407	-0.126	0.3174	0.0511	-0.3996	0.6263	0.7458	0.32282
		-0.7154	-0.4123	-0.4443	-0.4363	-0.4672	-0.5786	-0.2423	-0.2942	-0.7338	-0.6418	-0.49662		0.5874	0.6654	0.3222	0.3859	-0.0234	0.3782	0.0803	-0.4023	0.6093	0.6815	0.32845
		-0.6447	-0.4698	-0.5082	-0.4361	-0.6105	-0.6473	-0.1039	-0.4012	-0.6908	-0.6051	-0.51176		0.5604	0.6863	0.3317	0.3514	0.0426	0.4065	0.1225	-0.4061	0.5755	0.5886	0.32594
		-0.5652	-0.5103	-0.5618	-0.4229	-0.6817	-0.6541	0.0734	-0.4842	-0.6447	-0.5508	-0.50023		0.5533	0.7075	0.3324	0.327	-0.0038	0.4454	0.1343	-0.4086	0.547	0.501	0.31355
		-0.4684	-0.5452	-0.5819	-0.3969	-0.7088	-0.659	0.2018	-0.5046	-0.6076	-0.4828	-0.47534		0.5119	0.7153	0.3556	0.2722	-0.0461	0.4902	0.1719	-0.3939	0.5304	0.4237	0.30312
	1	-0.3496	-0.5792	-0.6014	-0.3926	-0.7004	-0.6784	0.2789	-0.4872	-0.5844	-0.4301	-0.45244		0.4517	0.6979	0.3858	0.237	-0.0813	0.5205	0.2138	-0.3528	0.4875	0.3528	0.29129
		-0.2494	-0.6068	-0.6302	-0.3775	-0.6338	-0.6646	0.2981	-0.4282	-0.5481	-0.3858	-0.42263		0.4009	0.6741	0.4125	0.1405	-0.0407	0.5228	0.272	-0.2864	0.4428	0.2714	0.28099
		-0.1428	-0.6448	-0.6291	-0.3932	-0.5323	-0.6374	0.2747	-0.3878	-0.4948	-0.3391	-0.39266		0.3039	0.6652	0.4495	0.1396	0.0304	0.5245	0.2891	-0.2334	0.3965	0.1694	0.27347
		-0.0269	-0.6573	-0.629	-0.4262	-0.3962	-0.5873	0.2572	-0.3436	-0.4404	-0.286	-0.35357		0.2589	0.6363	0.5112	0.162	0.0916	0.5324	0.2678	-0.1736	0.3509	0.1228	0.27603
		0.0752	-0.6562	-0.6182	-0.4394	-0.275	-0.5241	0.2272	-0.3026	-0.3681	-0.2454	-0.31266		0.1966	0.5825	0.5528	0.1211	0.1026	0.5451	0.2823	-0.1298	0.3078	0.0595	0.26205
	2	0.1436	-0.6495	-0.6115	-0.4663	-0.1511	-0.4609	0.1793	-0.2811	-0.2977	-0.2017	-0.27969		0.1353	0.5195	0.5771	0.109	0.1094	0.5592	0.2866	-0.0785	0.2531	0.0508	0.25215
		0.1737	-0.637	-0.5902	-0.3805	-0.0205	-0.4359	0.1239	-0.2466	-0.2551	-0.151	-0.24192		0.0756	0.4777	0.5765	0.0734	0.1003	0.5581	0.286	-0.0207	0.2039	0.0384	0.23692
		0.1745	-0.6074	-0.5403	-0.4099	0.1112	-0.4188	0.0771	-0.2128	-0.2255	-0.1192	-0.21711		0.0138	0.4232	0.5828	-0.0066	0.0829	0.5245	0.3093	0.0386	0.1528	-0.027	0.20943
		0.1914	-0.5723	-0.5257	-0.4617	0.1869	-0.3581	0.0047	-0.1627	-0.1897	-0.0744	-0.19616		-0.0872	0.3605	0.5906	-0.0428	0.0061	0.4879	0.3262	0.1027	0.1145	-0.1247	0.17338
		0.2287	-0.5375	-0.4649	-0.4604	0.2239	-0.2952	-0.0393	-0.1274	-0.1417	-0.0273	-0.16411		-0.1534	0.3038	0.5936	-0.1567	0.0288	0.4516	0.3534	0.1542	0.0831	-0.2009	0.14575
	3	0.2599	-0.5057	-0.4171	-0.479	0.2451	-0.2042	-0.0478	-0.0567	-0.0909	0.0232	-0.12732		-0.1728	0.2576	0.5928	-0.1965	-0.0166	0.4303	0.3314	0.2053	0.0498	-0.261	0.12203
		0.2614	-0.4611	-0.3727	-0.4288	0.2416	-0.1353	-0.0599	-0.0116	-0.0371	0.0859	-0.09176		-0.1889	0.2208	0.5802	-0.1564	-0.0519	0.4252	0.2858	0.2407	0.0082	-0.305	0.10587
		0.2427	-0.3901	-0.3236	-0.3461	0.2056	-0.1099	-0.0689	0.0748	0.016	0.1669	-0.05326		-0.2241	0.1961	0.554	-0.1379	-0.0839	0.4143	0.2162	0.2589	-0.023	-0.323	0.08476
		0.2179	-0.3321	-0.3186	-0.3021	0.1316	-0.0853	-0.08	0.1527	0.0698	0.2339	-0.03122		-0.2569	0.1619	0.5195	-0.0358	-0.1455	0.3831	0.1663	0.2684	-0.0553	-0.3446	0.06611
		0.2058	-0.2765	-0.273	-0.2261	0.0684	-0.0707	-0.0914	0.2073	0.1169	0.2783	-0.0061		-0.2803	0.1199	0.4786	-0.0049	-0.1532	0.354	0.1625	0.2598	-0.0981	-0.3417	0.04966
	4	0.2053	-0.2303	-0.2082	-0.206	0.02	-0.0599	-0.0913	0.2435	0.1648	0.3077	0.01456		-0.2836	0.0717	0.4363	-0.0328	-0.2214	0.3363	0.1951	0.2413	-0.1469	-0.3231	0.02729
		0.1932	-0.191	-0.1548	-0.2164	-0.0007	-0.0303	-0.0764	0.272	0.2071	0.3278	0.03305		-0.2719	0.0214	0.3646	-0.0328	-0.2023	0.3158	0.2153	0.2112	-0.1985	-0.3338	0.0089
		0.1539	-0.1599	-0.1095	-0.1737	-0.0018	-0.0106	-0.0336	0.2944	0.2421	0.3511	0.05524		-0.2768	-0.0151	0.2999	-0.1007	-0.1718	0.2977	0.2353	0.1775	-0.2453	-0.3049	-0.01042
		0.1081	-0.1268	-0.0501	-0.1451	-0.0268	0.0132	-0.0061	0.3012	0.2924	0.377	0.0737		-0.2866	-0.047	0.2301	-0.0937	-0.136	0.2781	0.2273	0.1293	-0.2841	-0.265	-0.02476
		0.0662	-0.0813	0.0248	-0.1148	-0.0616	0.0275	0.0567	0.3151	0.3245	0.4136	0.09707		-0.3028	-0.065	0.1659	-0.0895	-0.0598	0.249	0.1901	0.0932	-0.3359	-0.2529	-0.04077
	5	0.0376	-0.0425	0.0829	-0.1656	-0.0769	0.0477	0.1135	0.2868	0.3541	0.4459	0.10835		-0.301	-0.0791	0.0975	-0.1595	-0.003	0.2327	0.1928	0.0728	-0.3754	-0.1834	-0.05056

## Sheet: Fig 2F
	Wild-type		trp-1 trp-2		trp-1 trp-2; Ex[glr-1p-del-1::trp-1 cDNA]
	ventral	dorsal	ventral	dorsal	ventral	dorsal
	0.06087	-0.05445	0.01183	-0.07318	0.24535	0.15595
	0.02137	-0.00721	-0.03291	-0.12062	0.1674	0.2232
	-0.03118	0.03805	-0.08333	-0.16787	0.08675	0.2789
	-0.08939	0.08402	-0.13698	-0.20975	-0.0063	0.35755
	-0.14436	0.13134	-0.19767	-0.24569	-0.0949	0.4163
	-0.20894	0.18132	-0.26421	-0.29563	-0.18235	0.46735
	-0.28711	0.23075	-0.33421	-0.34816	-0.2611	0.519
	-0.37414	0.2819	-0.40034	-0.39287	-0.35355	0.5735
	-0.45376	0.33012	-0.46031	-0.42719	-0.43285	0.6185
	-0.53594	0.36374	-0.51915	-0.45481	-0.49265	0.64985
	-0.6136	0.39649	-0.56376	-0.46531	-0.5405	0.64625
	-0.64953	0.4162	-0.58095	-0.44275	-0.56385	0.6264
	-0.66496	0.42932	-0.5765	-0.40508	-0.55725	0.62335
	-0.66293	0.43002	-0.55331	-0.35503	-0.53775	0.6304
	-0.65631	0.42398	-0.51907	-0.30061	-0.5068	0.6136
	-0.63733	0.41376	-0.47891	-0.24272	-0.4644	0.5748
	-0.60515	0.3985	-0.43296	-0.1838	-0.4281	0.5375
	-0.56772	0.38234	-0.39099	-0.12632	-0.3938	0.48455
	-0.53009	0.35893	-0.34336	-0.06772	-0.3421	0.4476
	-0.49282	0.3366	-0.29597	-0.01347	-0.2905	0.38955
	-0.45902	0.31722	-0.24803	0.03616	-0.25295	0.3274

## Sheet: Fig 2G
			Bending
			ventral	no	dorsal
	Wild-type	ATR-	0	100	0
		ATR+	0	100	0
	lad-2p-del-1::ReaChR	ATR-	0	100	0
		ATR+	90	10	0

## Sheet: Fig 2H
	dorsal muscle		ventral muscle
	Wild-type	trp-1 trp-2	Wild-type	trp-1 trp-2
	3.95065	2.87592	4.08659	3.11087
	2.74433	1.55819	3.81606	1.17415
	2.90734	1.95004	3.84083	1.8842
	4.11728	2.93918	3.93069	3.03085
	4.24408	2.75494	3.24484	4.06612
	3.01627	2.54915	2.91891	2.99755
	3.61302	2.08935	3.33575	2.02639
	4.28607	2.75494	3.69618	4.06612
	3.59864	2.54915	3.02476	2.99755
	2.95641	2.93918	3.17843	3.03085
		2.87592		3.11087

## Sheet: Fig 3A
	Wild-type													trp-1 trp-2
	Time	30	60	90	120	150	180	210	240	270	300	AVERAGE		Time	30	60	90	120	150	180	210	240	270	300	AVERAGE
		-2.58725	19.6122	-12.035	8.28675	22.7138	10.2422	-3.1765	-2.16625	8.71	16.7338	6.63338			92.6137	84.6047	93.1797	69.0427	69.6333	77.804	80.0223	67.987	74.5743	62.5063	77.1968
		19.5812	-5.2905	18.7373	11.7527	5.413	2.34	15.5983	12.57	1.55525	-23.0252	5.9232			73.5427	78.2595	65.6502	75.9605	70.3487	77.3432	61.1068	64.1425	75.51	70.1668	71.2031
		-1.0858	-4.8928	6.8472	5.2144	4.2716	-3.3782	3.8054	19.5868	9.273	13.2294	5.2871			62.1457	62.7332	69.0147	63.0195	55.696	59.1325	66.1257	84.935	57.1873	54.4573	63.4447
		25.5002	8.87275	0.40525	12.1345	11.6567	-4.647	-11.29	2.76675	-11.2845	12.9473	4.7062			75.6755	63.1315	63.996	72.3208	53.891	55.4955	61.1552	64.4728	59.3023	55.7915	62.5232
		13.0338	1.94575	-11.6105	-6.788	23.41	-7.80275	0.23375	4.3765	10.613	9.88025	3.72918			59.318	41.7072	47.4318	58.092	55.5432	48.2976	39.4632	46.4238	55.8012	58.8356	51.0914
		12.429	17.0308	22.0542	-3.363	-0.44025	-10.0738	-13.084	-5.075	3.19625	5.42825	2.81025			64.7616	45.0304	70.9262	53.0344	48.3044	34.6692	35.2328	33.9414	33.9346	43.9294	46.3764
		-17.18	13.966	23.7905	8.69675	-1.9725	-4.5095	3.2035	-31.4103	11.31	20.0335	2.5928			45.5965	36.0778	21.4418	41.4938	37.4097	45.1633	50.0695	40.2368	21.1762	35.5265	37.4192
		-1.4834	0.7138	-21.2528	3.937	24.5168	9.4838	2.4514	4.2742	-6.3532	1.654	1.79416			41.6848	24.5955	40.837	22.8822	43.7055	26.8185	32.5965	30.6185	32.3668	30.3765	32.6482
		-19.9372	-8.119	4.6558	-4.784	7.76867	24.1868	11.2385	5.0525	9.25725	-11.4657	1.78535			18.2988	18.5275	38.2308	31.5832	27.6487	27.675	47.1857	31.8602	35.3178	35.3638	31.1692
		16.8478	5.427	7.1965	-11.4573	-4.05625	2.2135	-3.8835	11.1548	-10.745	-18.0593	-0.536175			24.8158	31.7047	46.4745	45.7433	33.2918	29.6927	20.3222	30.823	24.7182	11.402	29.8988
		9.5122	9.9092	-1.2784	-7.9996	0.7856	2.1122	-0.4062	4.8728	-10.1918	-25.2824	-1.79664			32.8495	35.5087	28.156	20.175	24.6803	23.9887	32.2745	22.9095	23.0903	20.2107	26.3843
		-4.3586	3.6306	-12.583	-3.106	-0.5958	-16.4884	3.7554	6.6134	-1.292	0.8346	-2.35898			12.9627	17.4262	29.68	26.6652	20.7952	32.3813	30.9543	26.1607	15.0492	20.309	23.2384
		-1.1855	-10.6888	3.56075	4.03725	8.72275	-22.2807	1.3445	2.549	4.26575	-14.656	-2.4331			17.6772	21.2662	15.3837	8.78333	21.3318	20.7948	17.6657	21.2222	21.8515	9.64133	17.5618
		-0.65025	4.93725	-11.8825	-11.8892	-3.51325	-13.605	-7.988	4.68175	8.4495	5.5665	-2.58933			22.7983	25.2328	13.3937	3.42783	12.248	15.3962	14.9663	16.575	10.1638	16.9417	15.1144
		-8.31675	9.8005	6.99675	1.08625	-14.9852	11.271	-14.0592	1.01525	-11.119	-16.6245	-3.4935			4.78317	19.5728	18.6113	16.2355	11.1213	10.4963	18.668	13.523	30.2877	6.27833	14.9577
		0.8415	-5.113	0.58975	4.352	-15.2837	-7.56525	-12.2175	-3.60425	-1.349	3.82375	-3.55258			10.4798	11.5154	-7.5044	12.718	8.3456	20.1938	15.3518	6.1294	6.3294	12.016	9.55748
		-10.4584	-2.83	7.1238	-3.0342	-6.5612	2.4666	-12.0502	-11.5104	4.1704	-6.0658	-3.87494			10.348	15.4682	13.7164	-5.3335	15.764	7.16383	10.1265	14.9068	1.44433	2.29183	8.58965
		6.7414	9.6992	-3.1234	-6.8592	-11.1554	-14.8878	-12.2688	-13.1648	-8.716	-1.6818	-5.54166			6.44217	-3.79083	-16.1935	-3.30733	16.3867	20.3738	8.1155	20.6731	10.8952	18.2247	7.78193
		7.15275	-9.4525	-4.5285	-5.85825	-9.35875	-11.8682	-12.5912	-14.0143	-2.94825	-9.26025	-7.27275			32.3927	6.434	6.2623	-5.3525	23.2283	-4.5265	3.60983	7.72083	-2.6154	4.43183	7.15854
		-25.4163	-34.8575	-15.2687	-11.0182	-7.1835	-20.4325	-19.4563	28.9463	-27.6938	9.80275	-12.2578			14.0225	16.736	5.15617	6.27933	19.8122	3.94417	-8.02433	-2.75783	11.6445	-0.690167	6.61225
												-0.52229													31.9964
	flp-22p-del-4::trp-4cDNA													flp-22p-del-4::trp-1γ cDNA
	Time	30	60	90	120	150	180	210	240	270	300	AVERAGE		Time	30	60	90	120	150	180	210	240	270	300	AVERAGE
		23.5067	29.767	20.5063	34.1677	24.6133	21.1052	26.6213	29.6253	22.5335	18.6315	25.1078			27.0975	31.7085	27.2795	-16.3918	28.636	11.2782	19.6575	24.2238	21.8075	22.743	19.804
		29.5782	19.4295	24.9223	-1.566	49.0965	22.1482	20.378	8.86075	21.2745	24.0992	21.8221			4.16375	26.2285	34.9343	20.665	21.9143	8.37	16.0987	4.6705	29.616	28.2778	19.4939
		37.428	36.0475	28.9345	9.2	16.5777	20.3242	10.5603	4.18075	26.7915	22.0837	21.2128			25.2102	23.2477	5.913	22.3358	-3.312	25.85	21.6562	24.999	6.7845	20.1458	17.283
		14.0657	18.568	23.5082	22.3118	25.735	19.1352	27.219	12.6908	3.18775	27.445	19.3866			21.8717	37.1612	4.336	-8.917	20.9333	12.876	-1.46	28.7218	16.478	23.27	15.5271
		16.994	12.0913	15.0555	18.6355	36.0258	29.7775	10.2792	-6.8565	6.40125	4.37575	14.2779			28.8455	27.6047	-2.70575	25.5413	16.9115	21.2357	6.8235	-0.658	1.52925	25.6268	15.0755
		9.219	15.1215	21.5708	-3.16575	22.151	-2.22725	3.578	23.5613	13.9263	28.3233	13.2058			-11.8733	22.4317	-2.6615	28.0748	7.48875	24.0592	35.8735	5.8145	6.937	9.07225	12.5217
		-10.7788	15.6587	30.026	29.4338	27.582	6.8065	4.95675	7.31325	9.123	-13.5507	10.6571			-6.849	4.48275	-0.44075	7.01275	12.2378	16.8965	-4.2795	3.406	16.6298	13.47	6.25663
		15.6218	5.13025	32.827	18.2285	19.6345	9.05225	4.40875	12.5263	-19.6413	2.1845	9.99725			5.19025	20.5113	-0.2515	7.08675	1.99	3.355	5.051	1.572	0.434	7.452	5.23908
		-13.869	9.726	17.0938	10.496	10.9862	22.5353	5.52725	-2.485	-0.4155	18.4295	7.80245			-3.49825	-5.75625	-3.0775	8.816	15.2862	15.322	9.49	2.72425	2.9345	10.1072	5.23483
		17.359	-0.465	25.412	-0.258	3.0055	-1.7235	10.066	-0.14725	-2.3075	9.308	6.02492			-27.4125	13.1688	44.8375	-16.987	15.486	18.226	19.072	-10.526	-24.214	11.0332	4.2684
		2.6775	-6.191	-21.4997	9.52625	6.8465	0.53775	6.0735	4.1405	20.649	7.84025	3.06005			0.21975	5.248	12.73	-2.9775	-3.18975	4.58575	-0.16925	7.6365	-6.463	10.753	2.83735
		-1.6325	8.652	-13.6333	-10.7357	-6.72775	27	12.1487	-0.6235	2.42175	0.7835	1.76532			15.3563	17.5635	31.8033	21.2552	-15.9153	-6.76875	-5.5185	7.698	-30.5283	-6.6185	2.8327
		-1.119	22.7275	-23.3495	1.8605	14.9472	-11.5923	6.37875	5.6775	-3.95625	1.5065	1.3081			11.9553	12.4855	-11.1905	-8.7455	8.2185	0.107	7.91925	-6.75275	6.4185	-4.1285	1.62867
		-9.3515	6.97275	15.186	-5.174	0.82725	-2.58225	0.94925	0.5715	-10.839	13.722	1.0282			-7.82175	-7.1365	2.61175	17.6823	-0.9895	-8.557	6.41975	-26.0202	17.8667	2.597	-0.33475
		8.23175	5.96225	3.476	-12.3657	2.624	-3.281	-4.4335	1.20975	9.037	-11.2578	-0.079725			-16.443	2.0375	3.54275	0.76325	-5.90125	0.111	-5.84725	2.4165	-4.8405	5.7485	-1.84125
		-10.3012	-8.45025	2.72725	-42.593	10.0732	-10.418	9.7085	15.9515	9.37875	9.24175	-1.46815			-16.867	-13.0907	1.5355	-7.65025	3.371	6.18525	-6.13125	1.5705	8.677	3.28775	-1.91122
		-6.0915	-3.63275	-1.9945	-23.6822	4.98775	22.2923	9.166	0.935	-7.48525	-16.396	-2.19012			-12.9315	25.0987	-11.1355	-4.98625	7.6895	-0.83125	-12.057	-13.2768	-16.2377	11.3335	-2.73342
		-4.87	-21.0678	10.2338	13.4175	-6.258	-0.49925	-15.0932	-7.946	-5.5375	1.8945	-3.5726			-13.2063	-15.5227	-15.0072	2.66175	22.1248	-16.4708	-5.1205	15.2335	-18.8733	11.6575	-3.25233
		-3.0415	-9.08175	-12.5448	9.1895	-18.3705	-2.784	-15.888	4.34925	13.1825	-2.02775	-3.7017			-12.3393	-8.21075	-9.46825	-5.4145	-21.0172	-0.6915	-2.3745	17.8672	-10.6408	15.2165	-3.7073
		18.608	2.97275	-16.986	9.33425	-18.4185	-8.2815	-7.10525	-19.7065	-8.56725	1.931	-4.6219			-11.986	-37.2582	-30.6222	-19.8217	-32.3608	7.6425	19.424	36.9077	-22.4273	19.8465	-7.06555
												7.05111													5.35785

## Sheet: Fig 3B
	Wild-type		trp-4		trp-4; Ex[twk-16p::trp-4 cDNA]		trp-4; Ex[twk-16p::trp-2 cDNA]		trp-4; Ex[twk-16p::trp-1 cDNA]
	Wave length	Wave width	Wave length	Wave width	Wave length	Wave width	Wave length	Wave width	Wave length	Wave width
	467.5	275.333	471.33	277.833	519	261.333	471	226.333	377.167	171.5
	496	232.833	604.5	294.83	496.333	284.167	395.167	122.283	406	129.833
	527.5	266.167	502.5	209	476.833	240	509.167	199.833	328.667	165.5
	394.5	191.667	516.5	272.67	495.5	233	501.167	188.333	502.167	208.167
	453.333	213.5	531.17	302.17	524.5	246.667	550.667	208.833	490	208.333
	481	202.167	561.5	330.5	505	196.833	443.167	179	324.833	168.333
	444.5	197.167	563.5	284.67	393.667	151.833	412.167	155.167	438.833	203.333
	456.833	201.333	571.83	272	498.167	210.333	433.333	166.833	382.167	160.667
	450	207.667	604.17	288.5	603	319	377	156.833	410.5	192.167
	494.167	222.667	602.67	356.33	538.833	320	424	165.167	373.167	156.333
	478	210	485.17	233.833	449.167	200	423.667	196.833	331.667	145.5
	485.333	230.5	501.83	242.67	504.333	186.667	553.167	183	445.167	175.467
	414.833	224	530.5	258.5	504.667	223.667	511.167	173	449.167	224.333
	460.833	215.833	525.17	282.33	598	267.667	376.833	150.5	471	188.833
	470.667	208.833	549.5	258.33	602	247.667	495.667	202.667	467.167	164.833
	505	229.167	522.5	260.5	559.5	251.5	438.333	206.333	461.667	193.333
	492.167	210.5	514.17	265.67	552.667	244.667	523	170.5	412.833	152.233
	494.5	233.5	498.83	256.33	538.333	200.833	511.833	181.667	388.167	166
	461.333	213.333	508.67	245.33	568.167	246.333	509.833	227	398.167	126.717
	462.333	210	558.5	280.83	435.167	202	454.167	188.667	450	210.5
	454.333	206.667	488.5	232.33	428.333	175	480	211.333	365.833	135.667
	428.333	216.333	486.17	224	505.5	221.667	465.167	181.167	387.5	225
	481	203.333	564.17	269.33	590.167	227.167	394.5	182.5	450.333	186.833
	483.5	213.5	531.83	268	533.833	263.333	491.667	195	445	159.5
	476.833	189.667	548	294.5	530.667	225.333	367	223.167	443.833	170.333
	480.667	190.667	579.33	274.67	519.5	243.5	533.333	210.167	469.333	218.5
	510.833	203.5	541.67	275	302	220.167	495.833	257.667	393.667	157.5
	452.167	228	504.83	244.17	510.667	220.167	511.5	189.333	466.667	382.667
	464.833	212.5	513	210.83	514	246.5	527	181	433.333	161.667
	481.833	212.833	529.67	242.17	443.5	182	529.167	167	458.667	189
	448.5	197.667	490.33	292.5	509.167	218.833	516.167	179.667	417.5	173.5
	469	239.5	549.83	258.54	414.833	170.833	397	165.167	434	207
	499.333	217.167	456.33	194.5	475.833	192.667	532.833	187	411.167	206.333
	442.833	221.833	473.17	192	452.667	197.833	533.333	171	354.667	156.5
	526.5	229.333	567.33	325.5	561.167	219.667	402.833	151.5	383.5	151.167
	493.333	224.333	441.33	269.83	482	203.333	465.667	161	485.5	234.5
	451.667	239.5	540.17	250.5	477.333	172.833	434.5	189.5	456.667	195.333
	475.667	265.667	519.67	258.33	476.167	198.667	486.333	234.833	362.333	145.333
	480.167	195	550.67	270.83	496.667	217	522.833	183	401.333	163.667
	470.167	246.333	632.67	380.83	561.167	271.667	441.833	176.333	292	153.5
	507	196.833	523.5	271.667	416.833	165	468.167	177.333	467.5	234.167
	473.667	217.667	560	260.5	507.667	201.167	459.667	174.667	417.667	212.5
	521	255.333	567.17	292.33	426.833	208.5	490.5	152.833	487	262.333
	417.5	190.5	521.83	221	449.167	207.333	603	217.167	494.167	246.167
	456	226.833	550.17	266	577	242.833	437.333	168.5	444.333	167.667
	513.333	212.333	591.17	337.5	536.667	231.667	312	174.333	312	185.833
	419.5	207.667	617.33	303	535	240.667	448.333	152.667	341.167	147.5
	474.833	192.833	462.17	239	429	174.833	562.667	180.833	331.5	160.167
	446.833	209	554	245.67	445.333	201.333	461	165.667	446.333	174
	463.5	216.5	552.5	271.5	527.667	254.667	591.5	220.5	426.5	160.833
AVERAGE	471.1	217.5	534.66	268.187	499.983	223.007	473.543	184.612	415.79	184.732

[truncated: 19 more sheets: Fig 3F, Fig 4A, Fig 4C, Fig 4D, Fig 4E, Fig 4F, Fig 4G, S1 Fig, S2 Fig, S3 Fig, S4 Fig, S5 Fig, S6 Fig, S8A Fig, S8B Fig, S10A Fig, S10B Fig , S11 Fig , S14 Fig ]
